# Supplementary material for: JNK3 regulates β cell responses to incretins in human islets and mouse models
Source: J Clin Invest. 2026 Jan 2;136(1):e185707. doi: 10.1172/JCI185707 (PMC12721909; doi:10.1172/JCI185707)
Supplement: Supporting data values [file jci-136-185707-s190.xlsx]

## Sheet: Fig. 1A
		Control										βJNK3KO
	Mapk8 (Jnk1)	1.05	1.11	1.02	0.98	1	0.83	0.78	1.22	1		1.12	1.55	0.73	0.9	0.88	1.17	1.47	1.01	0.55
	Mapk9 (Jnk2)	0.98	1.04	1.36	0.82	0.92	0.88	0.85	1.11	1.04		0.91	1.05	0.73	0.77	0.86	1.07	2.02	1.33	0.95
	Mapk10 (Jnk3)	0.9	0.81	1.15	0.95	1.33	0.86	0.7	0.5	1.8		0.48	0.42	0.16	0.12	0.09	0.25	0.24	0.13	0.04

## Sheet: Fig. 1B
	Control	βJNK3KO
	1.27	0.23
	0.73	0.18
	1.5	0.84
	0.5	0.2
	1.17	0.26
	0.83	0.15

## Sheet: Fig. 1C
	Months	Control									βJNK3KO
	3	182	214	162	167	171	168	185	178		165	186	158	186	191	170	165	153
	6	189	182	177	164	147	174	160	169		166	188	180	169	158	181	144	142
	9	154	131	151	132	159	156	198	162		169	154	134	174	170	158	136	152

## Sheet: Fig. 1D
		Control															βJNK3KO
	0	151	169	132	131	135	150	124	151	160	174	142	124	154	142		132	124	170	122	131	118	129	117	144	142	135	144	156
	15	420	379	298	289	319	287	388	314	343	308	293	305	410	355		263	250	393	246	250	238	357	340	342	354	394	357	336
	30	225	221	233	204	262	200	349	255	272	236	325	274	365	274		163	174	256	190	182	222	224	261	251	295	310	233	254
	60	173	193	171	169	248	164	210	143	189	151	250	200	254	174		139	141	194	163	167	150	152	182	141	179	241	195	177
	120	131	141	118	120	143	128	131	119	147	122	160	126	147	135		128	131	150	100	121	117	120	134	128	136	135	155	161

## Sheet: Fig. 1E
		Control															βJNK3KO
	0	138	147	126	123	123	121	140	129	195	177	125	144	129			130	124	133	106	124	107	154	142	163	133	141	125
	15	254	279	209	322	237	223	245	257	289	278	315	247	299			379	360	281	277	259	291	387	288	333	315	398	295
	30	246	191	164	201	218	174	141	155	165	202	205	154	179			310	201	159	165	204	245	279	233	238	145	305	211
	60	157	133	135	180	135	152	144	161	172	193	145	114	135			191	202	164	143	151	116	166	190	148	150	198	165
	120	119	93	97	142	85	94	127	137	155	179	129	122	100			136	139	113	127	120	113	134	139	141	136	155	147

## Sheet: Fig. 1F
		Control															βJNK3KO
	0	130	152	118	132	127	139	119	124	125	170	182	135	144	130		125	121	152	122	115	149	112	114	145	126	114	128	139
	15	272	262	184	142	187	146	169	265	224	194	198	280	179	250		247	332	348	198	220	302	252	242	196	237	247	300	184
	30	196	154	137	152	151	149	112	154	128	127	216	165	135	174		277	253	265	137	182	248	123	156	149	158	156	195	141
	60	134	142	109	130	130	144	119	115	112	131	128	159	135	144		176	183	254	110	140	181	110	131	122	121	105	145	112
	120	121	111	112	142	121	127	115	131	100	93	129	125	132	128		132	141	135	115	134	135	125	131	118	127	109	132	129

## Sheet: Fig. 1G
		Control															βJNK3KO
	ipGTT	24210	24840	21938	21113	27143	21150	27983	21585	25380	21690	28823	24450	31358	24435		18698	18870	26160	19215	19973	19710	21803	24060	22043	25148	28793	25103	24720
	OGTT	21015	18360	16755	22635	18008	17828	18188	19665	21900	24098	20670	17040	18555			26310	24113	19560	18908	19800	19290	24728	23348	22463	19815	27450	21945
	ipGTT+Ex4	19125	18255	14993	16650	16635	16875	14753	17475	15218	15728	18825	19830	16838	18960		22755	24045	27803	15368	18578	23423	16088	17820	16410	17310	16065	20333	15885

## Sheet: Fig. 1H
		Control															βJNK3KO
	ipGTT 0'	0.2	0.34	0.43	0.17	0.26	0.2	0.45	0.73	0.66	0.45	0.4	0.32	0.31	0.55		0.31	0.33	0.28	0.34	0.38	0.42	0.51	0.46	0.34	0.22	0.14	0.62
	ipGTT 15'	0.38	0.69	0.64	0.41	0.25	0.31	0.53	0.8	1.08	0.68	0.64	0.92	0.51	0.54		0.5	0.52	0.44	0.42	0.45	1	0.57	0.52	0.47	0.87	1.12	0.85
	OGTT 0'	0.19	0.94	0.37	0.2	0.14	0.12	0.49	0.64	0.49	0.28	0.15	0.32	0.24			0.35	0.14	0.35	0.39	0.29	0.49	0.54	0.41	0.24	0.14	0.35
	OGTT 15'	1.18	1.56	1.02	1.35	0.71	1.38	3.62996	3.28806	3.04447	0.707947	1.54	3.79	2.54			0.86	0.51	1.42	0.69	0.53	2.75106	0.703259	2.05394	0.91	0.65	1.21
	ipGTT+Ex4 0'	0.31	0.81	0.65	0.3	0.43	0.4	0.57	0.85	0.89	0.7	0.85	0.12	0.24	0.4		0.51	0.65	0.4	0.67	0.47	0.4	1.07	0.7	1.05	0.94	0.32	0.22	0.54
	ipGTT+Ex4 15'	1.1	1.22	1.09	0.46	1.7	1.14	1.07	3.1	2.36	1.47	0.6	4.56	2.11	3.15		0.72	1.06	0.97	0.61	0.75	1.13	1.8	0.57	0.87	1.11	2.21	1.25	1.16

## Sheet: Fig. 2A 
		Control											iβJNK3KO
	0	112	127	136	140	155	110	115	140	133	124		121	134	125	154	140	129	160	124	119
	15	263	398	199	263	336	345	199	270	350	199		250	350	274	310	250	374	300	347	201
	30	165	235	200	167	200	195	145	198	205	151		170	248	198	179	198	230	199	230	151
	60	141	181	135	121	160	124	123	151	147	149		132	174	151	138	135	160	159	171	162
	120	136	119	136	110	141	152	125	130	151	136		125	145	125	146	126	144	154	133	120

## Sheet: Fig. 2B
	Control	iβJNK3KO
	1262	1212
	1595	1601
	1244	1337
	1167	1362
	1476	1274
	1369	1552
	1093	1464
	1350	1533
	1467	1213
	1207

[truncated: 70 more sheets: Fig. 2C, Fig. 2D, Fig. 2E, Fig. 2F, Fig. 2G, Fig. 2H, Fig. 2I, Fig. 3A, Fig. 3B, Fig. 3C, Fig. 3D, Fig. 4A, Fig. 4B, Fig. 4C, Fig. 4D, Fig. 5C, Fig. 5D, Fig. 5E, Fig. 5F, Fig. 6C …]
